# Supplementary material for: Aerial Yam Bulbils Protect Against APAP-Induced Hepatotoxicity by Inhibiting Oxidative Stress and Mitochondrial Dysfunction Through Nrf2 Activation
Source: Nutrients. 2025 Mar 10;17(6):966. doi: 10.3390/nu17060966 (PMC11944312; doi:10.3390/nu17060966)
Supplement: Supplementary file 1 [file nutrients-17-00966-s001.zip]

Archive with 1 entries (1 files):
- nutrients-3495772-supplementary.pdf
